# Supplementary material for: Bicyclic azetidines target acute and chronic stages of Toxoplasma gondii by inhibiting parasite phenylalanyl t-RNA synthetase
Source: Nat Commun. 2022 Jan 24;13:459. doi: 10.1038/s41467-022-28108-y (PMC8786932; doi:10.1038/s41467-022-28108-y)
Supplement: Supplementary file 4 — Supplementary Data 1 [file 41467_2022_28108_MOESM4_ESM.xlsx]

## Sheet: Sheet1
Table S4: Primers used in this study.
	purpose	5’-3’ sequence	description of use
	sgRNA TgPheRS [V2626A]	GTAAATGGGGATGTCAAGTTGGTGTGCGCCTGATTCCTCAGTTTTAGAGCTAGAAATAGC	Introduction of gene specific gRNA replacing sg:UPRT
	sgRNA TgPheRS [M484I] and TgPheRS [L497I]	﻿CTGAATCACGTGTCGACGAAGTTTTAGAGCTAGAAATAGC	Introduction of gene specific gRNA replacing sg:UPRT
	gRNA plasmid amplification	GTTTTAGAGCTAGAAATAGC	forward
	gRNA plasmid amplification	AACTTGACATCCCCATTTAC	reverse
	gRNA sequencing	CTCTCGAATGTCTTCTCTGACAAG	Sequence verification of introduced gRNA sequence
	TgPheRS [V2626A]	GGGATGTACGCAGTGACTGG	Forward, used for PCR amplification of gBlock and sequencing of parasites containing indicated mutation
	TgPheRS [V2626A]	GATTTGTCGGCATCTCCTGG	Reverse, used for PCR amplification of gBlock and sequencing of parasites containing indicated mutation
	TgPheRS [L497I]; [M484I]; [L497V]	GTGCTGCGCTCCTATCTCGGG	Forward, used for PCR amplification of gBlock and sequencing of parasites containing indicated mutation
	TgPheRS [L497I];[M484I] ; [L497V]	CATGCAAATAGACGCTGAACCTG	Reverse, used for PCR amplification of gBlock and sequencing of parasites containing indicated mutation
	TgPheRS [V2626A]	GTTACGGGTATCCGTGTGAGGGATGTACGCAGTGACTGGAGTCAGATTCCATCAGAGGACTGGCTACGGACTTAGGCGGGGCGGCGCGACATGGGCATCCTTGTAAGGGCCACGAAGAGGGGAGGAACTCGGGGCGATTCACGCGTTTCGCTGTCTCTTCATCAACTTCCAGATTTCAAGGAGTACAACTTCTTCGCAGCAGGAAAGAGAATCCGGCGCGGCGCCGTTCACCCGTTGATGCAAGCCATGAAACAGTTCAAGCAAATTCTGTACTGCATGGGTTTCGAGGTCAGTCACCCTTGACGTAGTGAGTGAAACCTAAACGCAAGCAGCTTATCCGGACGCGAATTTGCGTAAACCGCGACCTGGAGGCACTGCAAATAGCCACAATTGAGTGTG…	TgPheRS [V2626A] that includes Bcl-I restriction enzyme site for analysis of parasite clones that include mutation of interest
	TgPheRS [M484I]	GTGCGTCAGTGCTGCGCTCCTATCTCGGGACCAAAAGCAGCGGAACTCCCGAAGTTTGTTTTGACGTGCTTGGTTCTGACAGGAATTGGCATTCGTATTCATCCCGACGCGCAGTGACGTCCCTACCGGGACATCATCGGCTGGTTTGATGTTACTGTGTGACTCTACAATGCAGGTGGATTGAAGTCGGCAATAGTGGTATTTTCCGACCGGAGATGCTACTACCAATTGGCCTTCCGGAGGACGTGACAGTCATTGCCTGGGGACTAAGCTTGGAACGGTGAGGCCGTTACGTCCTATCTTTGCTCTCATAATGCGTATTTGTGCTCGACATTGGAGTATTACCTCTATTTACTGAATCACGTGTCGACGAATGATCACTATGAATATGCATATCTT…	TgPheRS [M484I] that includes Bcl-I restriction enzyme site for analysis of parasite clones that include mutation of interest
	TgPheRS [L497I]	GTGCGTCAGTGCTGCGCTCCTATCTCGGGACCAAAAGCAGCGGAACTCCCGAAGTTTGTTTTGACGTGCTTGGTTCTGACAGGAATTGGCATTCGTATTCATCCCGACGCGCAGTGACGTCCCTACCGGGACATCATCGGCTGGTTTGATGTTACTGTGTGACTCTACAATGCAGGTGGATTGAAGTCGGCAATAGTGGTATTTTCCGACCGGAGATGCTACTACCAATGGGCCTTCCGGAGGACGTGACAGTCATTGCCTGGGGAATAAGCTTGGAACGGTGAGGCCGTTACGTCCTATCTTTGCTCTCATAATGCGTATTTGTGCTCGACATTGGAGTATTACCTCTATTTACTGAATCACGTGTCGACGAATGATCACTATGAATATGCATATCTT…	TgPheRS [L497I] that includes Bcl-I restriction enzyme site for analysis of parasite clones that include mutation of interest
	TgPheRS [L497V] mutation identified in P. falciparum as resistance conferring to BRD7929.	GTGCGTCAGTGCTGCGCTCCTATCTCGGGACCAAAAGCAGCGGAACTCCCGAAGTTTGTTTTGACGTGCTTGGTTCTGACAGGAATTGGCATTCGTATTCATCCCGACGCGCAGTGACGTCCCTACCGGGACATCATCGGCTGGTTTGATGTTACTGTGTGACTCTACAATGCAGGTGGATTGAAGTCGGCAATAGTGGTATTTTCCGACCGGAGATGCTACTACCAATGGGCCTTCCGGAGGACGTGACAGTCATTGCCTGGGGAGTCAGCTTGGAACGGTGAGGCCGTTACGTCCTATCTTTGCTCTCATAATGCGTATTTGTGCTCGACATTGGAGTATTACCTCTATTTACTGAATCACGTGTCGACGAATGATCACTATGAATATGCATATCTT…	TgPheRS [L497I] that includes Bcl-I restriction enzyme site for analysis of parasite clones that include mutation of interest. This mutation confers resistance in P. falciparum
	TgPheRS [V2626A]	CGTGGTGCAGTTCATCCGCTGATGCAGGCGATGAAACAGTTTAAGCAGATTCTGTATTGC	Oligo containing indicated mutation for introduction into pETM11 TgPheRS plasmid
	TgPheRS [V2626A]	GCAGATTCTGTATTGCATGGGC	Amplify pETM11 TgPheRS plasmid for mutation introduction, forward
	TgPheRS [V2626A]	AGCGGATGAACTGCACCACG	Amplify pETM11 TgPheRS plasmid for mutation introduction, reverse
	TgPheRS [M484I]	GTATTTTTCGTCCGGAAATGCTGTTACCGATTGGTCTGCCGGAAGATGTTACCGTTATTG	Oligo containing indicated mutation for introduction into pETM11 TgPheRS plasmid
	TgPheRS [M484I]	CATTTCCGGACGAAAAATAC	Amplify pETM11 TgPheRS plasmid for mutation introduction, forward
	TgPheRS [M484I]	GGAAGATGTTACCGTTATTG	Amplify pETM11 TgPheRS plasmid for mutation introduction, reverse
	TgPheRS [L497I]	GCCGGAAGATGTTACCGTTATTGCCTGGGGTATTAGCCTGGAACGTCCGACCATGATTCG	Oligo pETM11 TgPheRS containing indicated mutation for introduction into pETM11 TgPheRS plasmid
	TgPheRS [L497I]	TAACGGTAACATCTTCCGGC	Amplify pETM11 TgPheRS plasmid for mutation introduction, forward
	TgPheRS [L497I]	GAACGTCCGACCATGATTCG	Amplify pETM11 TgPheRS plasmid for mutation introduction, reverse
	TgPheRS [V2626A]	CGAACTGACCGCAACCGCAAG	Sequencing primer for plasmid containing TgPheRS [V2626A] mutation
	TgPheRS [M484I] and TgPheRS [L497I]	GGTCTGGTGGCAGATCGTGG	Sequencing primer for plasmids containing TgPheRS [M484I] or TgPheRS [L497I] mutations
