# Supplementary material for: Bicyclic azetidines target acute and chronic stages of Toxoplasma gondii by inhibiting parasite phenylalanyl t-RNA synthetase
Source: Nat Commun. 2022 Jan 24;13:459. doi: 10.1038/s41467-022-28108-y (PMC8786932; doi:10.1038/s41467-022-28108-y)
Supplement: Supplementary file 6 — Source Data [file 41467_2022_28108_MOESM6_ESM.zip]

Archive with 84 entries (83 files):
- Source files/
- __MACOSX/._Source files
- Source files/Fig S2_PheRS_Tg_Nc.csv
- __MACOSX/Source files/._Fig S2_PheRS_Tg_Nc.csv
- Source files/Fig S4_PheRS_resistance_Total Area.csv
- __MACOSX/Source files/._Fig S4_PheRS_resistance_Total Area.csv
- Source files/Fig S4_PheRS_resistance_Mean Area.csv
- __MACOSX/Source files/._Fig S4_PheRS_resistance_Mean Area.csv
- Source files/.DS_Store
- __MACOSX/Source files/._.DS_Store
- Source files/Fig 3D_2021May14_M484I_V262A lytic_% Parasite Growth.csv
- __MACOSX/Source files/._Fig 3D_2021May14_M484I_V262A lytic_% Parasite Growth.csv
- Source files/Fig 6A_PK Summary.csv
- __MACOSX/Source files/._Fig 6A_PK Summary.csv
- Source files/Fig 6E_Reactivation model..csv
- __MACOSX/Source files/._Fig 6E_Reactivation model..csv
- Source files/Fig 6A_PK summary.pfz.pzf
- __MACOSX/Source files/._Fig 6A_PK summary.pfz.pzf
- Source files/Fig S5_ELISA Data.pzf
- __MACOSX/Source files/._Fig S5_ELISA Data.pzf
- Source files/Fig 5C Cyst size.csv
- __MACOSX/Source files/._Fig 5C Cyst size.csv
- Source files/Fig 2A_Tg_Pf_Cp EC50s.pzfx
- __MACOSX/Source files/._Fig 2A_Tg_Pf_Cp EC50s.pzfx
- Source files/Fig S4_PheRS_resistance_Number of Plaques.csv
- __MACOSX/Source files/._Fig S4_PheRS_resistance_Number of Plaques.csv
- Source files/Fig 3B_Resistance of pools.csv
- __MACOSX/Source files/._Fig 3B_Resistance of pools.csv
- Source files/Fig 4B PheRS_enzyme data Tg.csv
- __MACOSX/Source files/._Fig 4B PheRS_enzyme data Tg.csv
- Source files/Fig S4 B,C,D_ Plaque Assay_PheRS mutant[1].pzfx
- __MACOSX/Source files/._Fig S4 B,C,D_ Plaque Assay_PheRS mutant[1].pzfx
- Source files/Fig 5C cyst size.pzfx
- __MACOSX/Source files/._Fig 5C cyst size.pzfx
- Source files/Fig 1A_Rank order_PheRS.csv
- __MACOSX/Source files/._Fig 1A_Rank order_PheRS.csv
- Source files/Fig 4A_PheRS Tg Hs comparison.pfz.pzf
- __MACOSX/Source files/._Fig 4A_PheRS Tg Hs comparison.pfz.pzf
- Source files/Fig S2_PheRs_Tg_Nc.pzfx
- __MACOSX/Source files/._Fig S2_PheRs_Tg_Nc.pzfx
- Source files/Fig 5HIJ_Ex Vivo_top 4_TgPheRS.pzfx
- __MACOSX/Source files/._Fig 5HIJ_Ex Vivo_top 4_TgPheRS.pzfx
- Source files/Fig 1a_Rank order_PheRS.pzfx
- __MACOSX/Source files/._Fig 1a_Rank order_PheRS.pzfx
- Source files/Fig 5H_Ex Vivo_Top 4_PheRS.csv
- __MACOSX/Source files/._Fig 5H_Ex Vivo_Top 4_PheRS.csv
- Source files/Fig 3C_RHDD_L497I_L497V_% Parasite Growth.csv
- __MACOSX/Source files/._Fig 3C_RHDD_L497I_L497V_% Parasite Growth.csv
- Source files/Fig 3B_Resistance of pools EC50.pzfx
- __MACOSX/Source files/._Fig 3B_Resistance of pools EC50.pzfx
- Source files/Fig 5F Plaque numbers.csv
- __MACOSX/Source files/._Fig 5F Plaque numbers.csv
- Source files/Fig 5I_Ex Vivo_7929.csv
- __MACOSX/Source files/._Fig 5I_Ex Vivo_7929.csv
- Source files/Fig 6C_Sulfa vs 7929.csv
- __MACOSX/Source files/._Fig 6C_Sulfa vs 7929.csv
- Source files/Fig 2A Tg_Pf_Cp EC50s.csv
- __MACOSX/Source files/._Fig 2A Tg_Pf_Cp EC50s.csv
- Source files/Fig 6E_Reactivation model.pfz.pzf
- __MACOSX/Source files/._Fig 6E_Reactivation model.pfz.pzf
- Source files/Fig 4A PheRS Tg Hs comparison.csv
- __MACOSX/Source files/._Fig 4A PheRS Tg Hs comparison.csv
- Source files/Fig S5B.csv
- __MACOSX/Source files/._Fig S5B.csv
- Source files/Fig 5J_Ex Vivo_8494.csv
- __MACOSX/Source files/._Fig 5J_Ex Vivo_8494.csv
- Source files/Fig S5C.csv
- __MACOSX/Source files/._Fig S5C.csv
- Source files/Fig 3A_BRD7929_resistance.pzfx
- __MACOSX/Source files/._Fig 3A_BRD7929_resistance.pzfx
- Source files/Fig S5A.csv
- __MACOSX/Source files/._Fig S5A.csv
- Source files/Fig 4B PheRS_enzyme data.pzf
- __MACOSX/Source files/._Fig 4B PheRS_enzyme data.pzf
- Source files/Fig 6C_Sulfa vs 7929.pzfx
- __MACOSX/Source files/._Fig 6C_Sulfa vs 7929.pzfx
- Source files/Fig 5F Plaque numbers.pzfx
- __MACOSX/Source files/._Fig 5F Plaque numbers.pzfx
- Source files/Fig 3C PheRS_7929_L497V_L497I lytic % Growth.pzfx
- __MACOSX/Source files/._Fig 3C PheRS_7929_L497V_L497I lytic % Growth.pzfx
- Source files/Fig 3D_Combined lytic % growth mutants v3.pzfx
- __MACOSX/Source files/._Fig 3D_Combined lytic % growth mutants v3.pzfx
- Source files/Fig 3A_BRD7929 resistance.csv
- __MACOSX/Source files/._Fig 3A_BRD7929 resistance.csv
