# Supplementary material for: Bicyclic azetidines target acute and chronic stages of Toxoplasma gondii by inhibiting parasite phenylalanyl t-RNA synthetase
Source: Nat Commun. 2022 Jan 24;13:459. doi: 10.1038/s41467-022-28108-y (PMC8786932; doi:10.1038/s41467-022-28108-y)
Supplement: Supplementary file 6 — Source Data [file 41467_2022_28108_MOESM6_ESM.zip › Source files/Fig S2_PheRS_Tg_Nc.csv]

	T. gondii	N. caninum
BRD5018	0.03927	0.02985
BRD2987	0.01849	0.03700
BRD3914	0.07697	0.19310
BRD0185	0.16930	0.15650
BRD7929	0.02260	0.04240
BRD2419	0.03999	0.06034
