# Supplementary material for: Bicyclic azetidines target acute and chronic stages of Toxoplasma gondii by inhibiting parasite phenylalanyl t-RNA synthetase
Source: Nat Commun. 2022 Jan 24;13:459. doi: 10.1038/s41467-022-28108-y (PMC8786932; doi:10.1038/s41467-022-28108-y)
Supplement: Supplementary file 6 — Source Data [file 41467_2022_28108_MOESM6_ESM.zip › Source files/Fig S4_PheRS_resistance_Total Area.csv]

RH-ΔΔ	RH-ΔΔ	L497I	L497I	M484I	M484I	V262A	V262A
18.292		17.266		10.705		13.359
17.071		17.700		15.431		12.151
15.300		17.266		9.173		11.213
	13.972		12.863		14.072		16.916
	15.307		13.846		15.421		15.422
	16.532		13.909		13.002		16.278
