# Supplementary material for: Bicyclic azetidines target acute and chronic stages of Toxoplasma gondii by inhibiting parasite phenylalanyl t-RNA synthetase
Source: Nat Commun. 2022 Jan 24;13:459. doi: 10.1038/s41467-022-28108-y (PMC8786932; doi:10.1038/s41467-022-28108-y)
Supplement: Supplementary file 6 — Source Data [file 41467_2022_28108_MOESM6_ESM.zip › Source files/Fig S4_PheRS_resistance_Mean Area.csv]

RH-ΔΔ	RH-ΔΔ	L497I	L497I	M484I	M484I	V262A	V262A
0.573		0.508		0.465		0.557
0.533		0.553		0.572		0.434
0.310		0.508		0.459		0.488
	0.499		0.444		0.541		0.546
	0.547		0.495		0.514		0.532
	0.517		0.497		0.464		0.561
