# Supplementary material for: Bicyclic azetidines target acute and chronic stages of Toxoplasma gondii by inhibiting parasite phenylalanyl t-RNA synthetase
Source: Nat Commun. 2022 Jan 24;13:459. doi: 10.1038/s41467-022-28108-y (PMC8786932; doi:10.1038/s41467-022-28108-y)
Supplement: Supplementary file 6 — Source Data [file 41467_2022_28108_MOESM6_ESM.zip › Source files/Fig 3D_2021May14_M484I_V262A lytic_% Parasite Growth.csv]

uM	RHÆÆ	RHÆÆ	RHÆÆ	RHÆÆ	RHÆÆ	RHÆÆ	RHÆÆ	RHÆÆ	RHÆÆ	RHÆÆ	RHÆÆ	RHÆÆ	M484I	M484I	M484I	M484I	M484I	M484I	M484I	M484I	M484I	M484I	M484I	M484I	V262A	V262A	V262A	V262A	V262A	V262A	V262A	V262A	V262A	V262A	V262A	V262A	M484I_V262A (E4)	M484I_V262A (E4)	M484I_V262A (E4)	M484I_V262A (E4)	M484I_V262A (E4)	M484I_V262A (E4)	M484I_V262A (E4)	M484I_V262A (E4)	M484I_V262A (E4)	M484I_V262A (E4)	M484I_V262A (E4)	M484I_V262A (E4)
3.33333333	-62.34	-65.46	-56.23	-31.38	-99.25	-132.9	-155.42	-68.19	-11.78	-8.91	-41.4	-6.78	3.72	-21.65	-34.17	-6.81	-58.01	-75.1	-121.71	-104.63	50.82	54.47	11.11	-21.28	-29.15	-64.51	-22.01	-34.97	-149.94	-32.63	-104.14	-66.95	38.49	70.4	0.08	-14.22	-52.23	-47.02	1.03	-62.57	-82.61	-93.88	-138.08	-133.93	39.45	-50.74	-15.63	-77.51
1.11111111	-55.75	-31.11	-84.36	-80.07	-79.88	-114.13	-113.29	-91.09	-41.37	-50.26	-25.96	-106.5	-4.97	-15.51	-22.58	-27.12	-83.85	-38.31	-92.34	-78.77	12.74	22.62	-2.4	-69.28	-6.95	-12.83	-75.31	-66.72	49.32	-74.36	-95.71	-15	14.38	-11.16	-43.61	-69.87	-62.23	-8.73	-79.98	-52.47	-56.02	-127.71	-137.84	-91.33	-13.42	-67.31	-33.41	-214.26
0.37037037	80.44	86.61	-92.7	-86.24	-139.75	-71.4	-94.51	-96.01	-43.29	-97.23	-61.66	-81.23	89.12	86.45	-43.93	-46.98	-111.18	-165.25	-110.64	-82.71	42.6	-7.14	-28.03	84.91	86.37	86.45	-67.26	-56.51	-127.83	-66.71	-77.9	-153.63	37.95	88.1	1.74	81.19	87.47	84.87	-103.17	-75.59	-88.32	-112.15	-155.18	-92.07	87.4	-47.68	-7.22	-57.92
0.12345679	86.81	86.92	-68.53	-67.4	-33.66	-95.11	-87.05	-161.76	25.07	-10.52	-8.32	81	88.46	87.08	-32.9	9.23	-32.17	-113.63	-91.38	-143.78	42.05	87.29	30.54	83.93	86.15	85.82	-26.96	-103.97	78.88	74.31	74	79.07	89.32	70.08	88.01	85.11	83.73	85.98	27.05	-13.32	76.65	79.25	78.82	80.3	88.77	75.06	88.97	85.11
0.04115226	88.24	87.24	-19.47	-49.11	77.14	77.03	-74.77	80.05	85.48	87.77	46.94	82.56	87.8	87.55	65.93	18.1	74.91	78.76	77.37	74.64	90.27	88.26	89.8	85.5	88.02	86.45	40.9	38.52	66.96	75.55	78.09	80.05	89.04	70.72	88.97	85.11	81.31	85.66	74.41	61.85	70.68	75.55	76.89	79.32	88.9	73.78	88.84	84.91
0.01371742	86.81	86.76	54.05	-23.53	75.65	73.33	75.2	79.56	88.49	87.93	88.42	84.33	88.9	86.92	87.28	84.74	77.14	79.5	77.61	80.05	88.63	87.29	89.11	85.5	88.57	87.24	80.91	56.8	77.64	76.78	74	69.71	89.18	75.55	88.97	85.5	85.05	86.13	62.53	34.59	79.13	78.02	79.3	79.81	89.04	74.42	88.42	83.74
0.00457247	89.12	86.92	67.34	40.87	74.91	74.31	78.57	80.55	88.63	87.93	88.97	84.13	90	87.24	83.18	82.72	73.91	78.51	79.78	78.58	88.9	87.61	89.11	85.31	88.35	87.39	52.5	80.93	76.15	74.56	79.78	78.82	88.22	86.97	88.7	85.31	84.06	86.45	83.46	59.95	68.7	78.27	78.57	80.55	89.04	87.45	89.11	84.33
0.00152416	89.12	85.82	82.75	77.34	73.66	73.57	79.54	81.29	88.63	87.61	88.97	84.33	89.56	85.35	86.99	70.6	78.88	79.75	81.46	80.3	88.77	87.61	89.53	83.93	86.81	87.39	80.63	48.05	76.65	76.29	80.98	78.58	87.53	87.29	88.97	84.52	87.25	86.29	55.75	60.17	76.65	79.25	80.26	80.05	88.49	86.49	88.84	85.11
0.0001	89.34	86.76	84.45	83.28	76.4	78.51	80.74	80.55	86.03	88.1	89.53	84.33	89.56	86.92	87.7	85.41	77.64	80	81.46	80.79	89.18	87.93	89.39	85.11	88.9	87.08	64.65	66.68	78.63	78.27	82.19	80.05	88.49	87.93	89.11	85.7	86.59	85.98	74.69	59.61	73.91	78.76	81.22	79.81	88.63	87.13	89.39	84.72
