# Supplementary material for: Bicyclic azetidines target acute and chronic stages of Toxoplasma gondii by inhibiting parasite phenylalanyl t-RNA synthetase
Source: Nat Commun. 2022 Jan 24;13:459. doi: 10.1038/s41467-022-28108-y (PMC8786932; doi:10.1038/s41467-022-28108-y)
Supplement: Supplementary file 6 — Source Data [file 41467_2022_28108_MOESM6_ESM.zip › Source files/Fig 6A_PK Summary.csv]

	Plasma free	Plasma free	EC50 nM	EC50 nM	EC90 nM	EC90 nM	Brain free	Brain free	3XEC90	3XEC90
1:00:00	7.292000	1.094400	23		98				293.00
3:00:00	9.259600	2.365200
7:00:00	10.407600	2.418800
24:00:00	11.326000	1.148000					24.8595	16.3145
72:00:00	12.091200	8.572000
73:00:00	19.131600	2.212000
75:00:00	25.024400	8.802400
79:00:00	22.498800	4.753200
96:00:00	17.524800	2.143200					44.7005	10.2795
168:00:00	12.397600	3.536400
169:00:00	14.081200	4.776400
171:00:00	14.922800	5.457600
175:00:00	15.382000	5.595200
192:00:00	12.856400	5.074800	23		98		77.3745	19.8115	293.00
