# Supplementary material for: Bicyclic azetidines target acute and chronic stages of Toxoplasma gondii by inhibiting parasite phenylalanyl t-RNA synthetase
Source: Nat Commun. 2022 Jan 24;13:459. doi: 10.1038/s41467-022-28108-y (PMC8786932; doi:10.1038/s41467-022-28108-y)
Supplement: Supplementary file 6 — Source Data [file 41467_2022_28108_MOESM6_ESM.zip › Source files/Fig 6E_Reactivation model..csv]

	Days	Control	7929 10 mg/kg
C-m1	5	1
C-m2	5	1
C-f1	6	1
C-f2	3	1
C-f3	7	1
10-m1	23		1
10-m2	22		1
10-m3	10		1
10-m4	12		1
10-f1	24		1
10-f2	20		1
10-f3	30		0
