# Supplementary material for: Bicyclic azetidines target acute and chronic stages of Toxoplasma gondii by inhibiting parasite phenylalanyl t-RNA synthetase
Source: Nat Commun. 2022 Jan 24;13:459. doi: 10.1038/s41467-022-28108-y (PMC8786932; doi:10.1038/s41467-022-28108-y)
Supplement: Supplementary file 6 — Source Data [file 41467_2022_28108_MOESM6_ESM.zip › Source files/Fig 5C Cyst size.csv]

DMSO	7929-EC90	7929-3XEC90	3444-EC90	3444-3XEC90	2987-EC90	2987-3XEC90	8494-EC90	8494-3XEC90
302.3276	43.39475	120.47000	427.02070	51.37998	243.73790	40.53391	246.65110	114.50720
583.7281	143.90170	75.84913	253.34740	34.99036	89.72371	119.89360	83.16367	214.09200
788.5878	81.68609	64.97162	87.21916	140.78930	170.54000	26.88987	29.60400	103.82880
585.6248	71.87748	70.15887	217.73880	42.54593	68.94327	53.27673	216.43930	343.43790
288.6312	171.23170	108.69120	114.50720	30.35851	144.94960	150.56650	92.47977	159.34810
1095.7150	68.83848	69.22621	214.09200	52.48030	116.17340	151.25810	64.36382	37.34820
1009.2190	66.51208	113.04010	137.73980	90.44678	59.27088	93.73728	16.15907	133.81010
246.2634	112.80960	70.78763	20.96907	55.84416	236.57010	210.03650	111.95030	46.64334
390.7624	142.01540	76.23686	95.37205	108.40830	67.45521	276.15030	359.95330	167.06090
443.8400	65.00306	90.25816	274.52610	18.77889	53.53871	29.32106	182.24540	52.11353
578.4675	40.33480	38.15511	251.27250	55.57169	238.04760	152.46320	110.39940	128.70670
777.2073	94.48131	85.34337	190.71270	227.10730	123.34130	78.30128	32.16095	180.87260
376.5420	106.30200	130.51960	326.18900	49.46227	64.95066	34.31969	37.13862	64.89827
959.6937	167.82590	42.82887	209.91070	37.83025	39.28687	25.15030	75.73386	103.02190
371.5329	104.74050	30.86152	125.42670	273.56200	138.84020	91.32704	23.46314	36.82424
516.7444	129.70220	19.36573	65.68421	101.61770	102.36170	112.67340	145.93460	65.27552
214.0291	105.56840	49.31556	59.54335	179.31120	187.51650	36.89759	108.05200	41.89622
495.7335	65.06593	117.88160	81.29836	249.76350	285.56080	64.41622	145.11730	105.71510
346.1206	56.58819	50.47876	20.03641	34.55023	103.10580	29.42586	279.02170	87.21916
516.8388	80.87919	21.19961	43.73009	88.70722	283.51730	70.09600	170.26760	144.14270
