# Supplementary material for: Bicyclic azetidines target acute and chronic stages of Toxoplasma gondii by inhibiting parasite phenylalanyl t-RNA synthetase
Source: Nat Commun. 2022 Jan 24;13:459. doi: 10.1038/s41467-022-28108-y (PMC8786932; doi:10.1038/s41467-022-28108-y)
Supplement: Supplementary file 6 — Source Data [file 41467_2022_28108_MOESM6_ESM.zip › Source files/Fig S4_PheRS_resistance_Number of Plaques.csv]

RH-ΔΔ	RH-ΔΔ	L497I	L497I	M484I	M484I	V262A	V262A
71		70		80		74
65		45		46		63
65		66		76		49
	72		58		73		56
	60		50		45		59
	44		55		75		75
