# Supplementary material for: Bicyclic azetidines target acute and chronic stages of Toxoplasma gondii by inhibiting parasite phenylalanyl t-RNA synthetase
Source: Nat Commun. 2022 Jan 24;13:459. doi: 10.1038/s41467-022-28108-y (PMC8786932; doi:10.1038/s41467-022-28108-y)
Supplement: Supplementary file 6 — Source Data [file 41467_2022_28108_MOESM6_ESM.zip › Source files/Fig 3B_Resistance of pools.csv]

	B2 Fluc F1	B2 Fluc F1	B2 Fluc F1	B2 Fluc F1	B2 Fluc F1	B2 Fluc F1	B2 Fluc F1	B2 Fluc F1	BRD7929 pool 1	BRD7929 pool 1	BRD7929 pool 1	BRD7929 pool 1	BRD7929 pool 1	BRD7929 pool 1	BRD7929 pool 1	BRD7929 pool 1	BRD7929 pool 2	BRD7929 pool 2	BRD7929 pool 2	BRD7929 pool 2	BRD7929 pool 2	BRD7929 pool 2	BRD7929 pool 2	BRD7929 pool 2
20.000000	5	5	5	5	5	5	5	5	6	6			6	5	7	8	6	7	5	5	6	6	7	7
6.666667	5	5	5	5	4	5	5	6	7	8			7	8	10	12	11	11	6	7	249	379	1214	1154
2.222222	5	5	5	5	5	6	7	8	10	10			15	18	28	28	4289	6801	3233	4249	21972	27863	66174	80042
0.740741	7	6	5	6	5	7	8	14	35	30			270	264	751	631	38158	26556	13393	14739	57756	66617	72480	85065
0.246914	11	12	15	14	42	50	189	206	1143	906			10544	11073	17277	14685	32802	32136	15077	21302	63698	79765	64326	73898
0.082305	199	207	476	477	2123	1721	5314	3985	6857	9005			54633	57345	59964	73226	26545	35139	25260	23006	57559	70187	59125	75755
0.027435	1966	2056	3391	4044	13800	18905	31077	44877	19513	19689			71499	70551	57728	71974	29104	39410	18381	24119	75016	68820	60310	88816
0.009145	6724	7400	9670	15898	29581	40027	50997	53737	19849	18994			55525	76074	64933	66591	30943	32852	24221	26366	49445	65811	64256	64360
0.003048	13211	13467	13455	17638	31186	44683	54832	70705	23320	18022			65231	63909	69011	65196	39483	34515	22708	24093	59838	67331	76194	74870
0.001016	14210	12903	17930	18948	40153	51446	58847	76181	15132	17598			64749	72598	71062	73891	30262	34333	25729	27028	55841	76445	74865	87081
0.000000	19383	17758	20003	17037	46795	56030	71648	80759	20810	19398			71789	54601	75119	86387	35744	33322	23269	21007	72395	77036	97985	109628
