# Supplementary material for: Bicyclic azetidines target acute and chronic stages of Toxoplasma gondii by inhibiting parasite phenylalanyl t-RNA synthetase
Source: Nat Commun. 2022 Jan 24;13:459. doi: 10.1038/s41467-022-28108-y (PMC8786932; doi:10.1038/s41467-022-28108-y)
Supplement: Supplementary file 6 — Source Data [file 41467_2022_28108_MOESM6_ESM.zip › Source files/Fig 4B PheRS_enzyme data Tg.csv]

BRD7929 μM	WT	WT	WT	L497V	L497V	L497V	L497I	L497I	L497I	V262A	V262A	V262A	M484I	M484I	M484I	V262A / M484I	V262A / M484I	V262A / M484I
100.000000	0.1051	0.0940	0.1066	0.31160	0.3383	0.31490
50.000000							0.1719	0.1728	0.1711	0.2013	0.1934	0.1899	0.2266	0.2266	0.2241	0.1004	0.1152	0.1172
10.000000	0.0928	0.1144	0.1108	0.41550	0.4208	0.41020
5.000000							0.2401	0.2141	0.2271	0.2120	0.2234	0.2236	0.2341	0.2345	0.2337	0.2051	0.1829	0.2098
1.000000	0.1100	0.1180	0.1090	0.46590	0.4572	0.45893
0.500000							0.2641	0.2615	0.2741	0.2201	0.2238	0.2346	0.2388	0.2402	0.2378	0.2333	0.2480	0.2628
0.100000	0.1290	0.1332	0.1400	0.54280	0.5332	0.52860
0.050000							0.3012	0.2839	0.2985	0.2548	0.2680	0.2715	0.2472	0.2441	0.2410	0.2807	0.2760	0.2780
0.010000	0.1697	0.1750	0.1724	0.53480	0.5970	0.52000
0.005000							0.2831	0.3060	0.3128	0.2869	0.2877	0.2779	0.2503	0.2478	0.2487	0.2789	0.2890	0.2929
0.001000	0.1940	0.1790	0.1870	0.52710	0.5991	0.55050
0.000500							0.3154	0.3074	0.3183	0.2824	0.2853	0.2854	0.2555	0.2526	0.2544	0.3040	0.3143	0.2881
0.000100	0.1980	0.1900	0.1990	0.57745	0.5838	0.54110
0.000050							0.3157	0.3171	0.3115	0.2885	0.2843	0.2915	0.2597	0.2568	0.2561	0.3131	0.3315	0.3158
0.000010	0.1950	0.1940	0.1990
0.000005							0.3299	0.3217	0.3007	0.2972	0.2918	0.2921				0.3462	0.3680	0.4006
0.000000	0.2010	0.2010	0.1986	0.60740	0.5216	0.57560
