# Supplementary material for: Bicyclic azetidines target acute and chronic stages of Toxoplasma gondii by inhibiting parasite phenylalanyl t-RNA synthetase
Source: Nat Commun. 2022 Jan 24;13:459. doi: 10.1038/s41467-022-28108-y (PMC8786932; doi:10.1038/s41467-022-28108-y)
Supplement: Supplementary file 6 — Source Data [file 41467_2022_28108_MOESM6_ESM.zip › Source files/Fig 1A_Rank order_PheRS.csv]

	Rank order	EC50 log inhib vs normalized response
BRD2987	1	0.01849
BRD7929	2	0.02260
BRD3444	3	0.02885
BRD8494	4	0.03476
BRD5018	5	0.03927
BRD2419	6	0.03999
BRD3882	7	0.05035
BRD3316	8	0.06428
BRD3914	9	0.07697
BRD2132	10	0.08952
BRD9995	11	0.11870
BRD0185	12	0.16930
BRD4873	13	0.21340
pyr	14	0.24760
BRD6479	15	0.42490
BRD8493	16	0.44160
BRD5999	17	0.49260
BRD9257	18	0.64630
BRD2574	19	1.48700
BRD2430	20	1.54800
BRD5774	21	1.60900
BRD2936	22	1.68700
BRD3182	23	1.69700
BRD9599	24	1.74800
BRD8260	25	2.57500
BRD8194	26	2.95500
BRD4569	27	3.37600
BRD5349	28	3.94400
BRD3801	29	4.09600
