# Supplementary material for: Bicyclic azetidines target acute and chronic stages of Toxoplasma gondii by inhibiting parasite phenylalanyl t-RNA synthetase
Source: Nat Commun. 2022 Jan 24;13:459. doi: 10.1038/s41467-022-28108-y (PMC8786932; doi:10.1038/s41467-022-28108-y)
Supplement: Supplementary file 6 — Source Data [file 41467_2022_28108_MOESM6_ESM.zip › Source files/Fig 5H_Ex Vivo_Top 4_PheRS.csv]

	Constant	Constant	Constant	Washout	Washout	Washout
DMSO	100.0	100.0	100.0	100.00000000	100.00000000	100.00000000
Pyr	2.0	0.5	1.9	115.21739100	93.00000000	95.50000000
BRD7929	1.0	0.2	1.9	2.17391304	0.37000000	0.00000000
BRD3444	0.5	0.2	1.9	1.08695652	0.00000000	9.10000000
BRD8494	0.5	0.2	1.9	1.08695652	0.74000000	4.50000000
BRD2987	0.5	0.7	3.9	6.52173913	15.20000000	18.20000000
