# Supplementary material for: Bicyclic azetidines target acute and chronic stages of Toxoplasma gondii by inhibiting parasite phenylalanyl t-RNA synthetase
Source: Nat Commun. 2022 Jan 24;13:459. doi: 10.1038/s41467-022-28108-y (PMC8786932; doi:10.1038/s41467-022-28108-y)
Supplement: Supplementary file 6 — Source Data [file 41467_2022_28108_MOESM6_ESM.zip › Source files/Fig 3C_RHDD_L497I_L497V_% Parasite Growth.csv]

uM	RHÆÆ	RHÆÆ	RHÆÆ	RHÆÆ	RHÆÆ		L497I	L497I	L497I			L497I	L497V	L497V
10							57.07	70.68	64.5				12.93	9.87
3.33333333	-24.36	-18.23	-61.63	-34.7	-48.88		63.14
1.11111111	5.43	-31.01	-38.41	-6.09	-34.94		77.92	85.54	61.12				71.7	32.71
0.37037037	-31.79	-38.44	-50.24	-27.9	-78		70.95	85.33	85.39				55	63.39
0.12345679	-18.87	-58.77	-39.39	-68.73	-86.19		86.89	87	83.23				74.64	51.36
0.04115226	79.64	41.98	-5.89	32.57	21.2		84.55	85.22	84.57				67.06	53.63
0.01371742	76.37	86.87	80.22	58.24	60.43		84.76	87.14	84.02				64.27	35.67
0.00457247	84.64	87.57	82.22	46.33	48.4		85.9	86.11	77.47				67.68	40.9
0.00152416	68.94	89.11	79.46	70.31	60.77		80.35	85.68	82.9				64.58	66.7
0	76.68	87.87	71.15	39.53	44.56		85.29	86.11	76.78				71.85	74.72
