# Supplementary material for: Bicyclic azetidines target acute and chronic stages of Toxoplasma gondii by inhibiting parasite phenylalanyl t-RNA synthetase
Source: Nat Commun. 2022 Jan 24;13:459. doi: 10.1038/s41467-022-28108-y (PMC8786932; doi:10.1038/s41467-022-28108-y)
Supplement: Supplementary file 6 — Source Data [file 41467_2022_28108_MOESM6_ESM.zip › Source files/Fig 5F Plaque numbers.csv]

DMSO	7929-EC90	7929-3xEC90	3444-EC90	3444-3xEC90	2987-EC90	2987-3xEC90	8494-EC90	8494-3xEC90
160.00	0	0	5	0	0	0	0	0
113.33	0	0	0	0	0	5	0	0
60.00	0	0	0	0	0	0	0	0
66.67	0	0	0	0	0	0	0	0
