# Supplementary material for: Bicyclic azetidines target acute and chronic stages of Toxoplasma gondii by inhibiting parasite phenylalanyl t-RNA synthetase
Source: Nat Commun. 2022 Jan 24;13:459. doi: 10.1038/s41467-022-28108-y (PMC8786932; doi:10.1038/s41467-022-28108-y)
Supplement: Supplementary file 6 — Source Data [file 41467_2022_28108_MOESM6_ESM.zip › Source files/Fig 5I_Ex Vivo_7929.csv]

	Constant	Constant	Constant	Constant	Washout	Washout	Washout	Washout
DMSO	100.00000000	100.00000000	100.00000000*	100.00000000	100.00000000	100.00000000	100.00000000
EC50	93.21401940	99.75341850	100.00000000*	75.57471260	66.66666670	75.14983860	100.00000000
EC90	7.45712155	9.86325936	100.00000000*	5.74712644	100.00000000	83.90963580	100.00000000
3xEC90	1.49142431	0.44832997	0.00000000*	0.57471264	5.12820513	2.30520977	10.01430620
