# Supplementary material for: Bicyclic azetidines target acute and chronic stages of Toxoplasma gondii by inhibiting parasite phenylalanyl t-RNA synthetase
Source: Nat Commun. 2022 Jan 24;13:459. doi: 10.1038/s41467-022-28108-y (PMC8786932; doi:10.1038/s41467-022-28108-y)
Supplement: Supplementary file 6 — Source Data [file 41467_2022_28108_MOESM6_ESM.zip › Source files/Fig 6C_Sulfa vs 7929.csv]

	Days	Sulfa	10d-10 mg / kg	20d - 10 mg / kg
Ctl m1	7	1
Ctl m2	9	1
Ctl m3	29	0
Ctl f1	11	1
Ctl f2	5	1
Ctl f3	11	1
10 d f1	29		0
10d f2	13		1
10d f3	29		0
10d f4	14		1
10d m1	17		1
10d m2	19		1
10d m4	16		1
10d m4	14		1
20d f1	29			0
20d f2	29			0
20d f3	17			1
20d f4	15			1
20d m1	20			1
20d m2	19			1
20d m3	29			0
20d m4	22			1
