# Supplementary material for: Bicyclic azetidines target acute and chronic stages of Toxoplasma gondii by inhibiting parasite phenylalanyl t-RNA synthetase
Source: Nat Commun. 2022 Jan 24;13:459. doi: 10.1038/s41467-022-28108-y (PMC8786932; doi:10.1038/s41467-022-28108-y)
Supplement: Supplementary file 6 — Source Data [file 41467_2022_28108_MOESM6_ESM.zip › Source files/Fig 2A Tg_Pf_Cp EC50s.csv]

	T. gondii	P. falciparum	C. parvum
BRD2987	0.01849	0.00200
BRD7929	0.02260	0.01300
BRD3444	0.02885	0.01200	0.01500
BRD8494	0.03476	0.02600
BRD5018	0.03927	0.01300
BRD2419	0.03999	0.00600
BRD3882	0.05035	0.01900
BRD3316	0.06428	0.01500	0.01600
BRD3914	0.07697	0.01300	0.06200
BRD2132	0.08952	0.04800
BRD0185	0.16930	0.08700	0.03300
BRD4873	0.21340	0.26100
BRD6479	0.42490	0.15800
BRD8493	0.44160	0.11600
BRD9257	0.64630	0.15500
BRD5774	1.60900	12.20000
BRD2936	1.68700	1.87000	1.08000
BRD9599	1.74800	0.85000	0.25000
BRD8260	2.57500	19.50000
BRD5349	3.94400	8.32000
