# Supplementary material for: Bicyclic azetidines target acute and chronic stages of Toxoplasma gondii by inhibiting parasite phenylalanyl t-RNA synthetase
Source: Nat Commun. 2022 Jan 24;13:459. doi: 10.1038/s41467-022-28108-y (PMC8786932; doi:10.1038/s41467-022-28108-y)
Supplement: Supplementary file 6 — Source Data [file 41467_2022_28108_MOESM6_ESM.zip › Source files/Fig 4A PheRS Tg Hs comparison.csv]

BRD7929 μM	Tg PheRS	Tg PheRS	Tg PheRS	Hu PheRS	Hu PheRS	Hu PheRS
100.000000	0.1051	0.0940	0.1066	0.4107	0.4228	0.4405
10.000000	0.0928	0.1144	0.1108	0.4350	0.4477	0.4390
1.000000	0.1100	0.1180	0.1090	0.4827	0.4553	0.5046
0.100000	0.1290	0.1332	0.1400	0.5035	0.5467	0.5776
0.010000	0.1697	0.1750	0.1724	0.4951	0.5827	0.6166
0.001000	0.1940	0.1790	0.1870	0.7178	0.7568	0.6293
0.000100	0.1980	0.1900	0.1990	0.6366	0.8166	0.8094
0.000010	0.1950	0.1940	0.1990	0.6210	0.7246	0.7585
0.000001	0.2010	0.2010	0.1986	0.7213	0.8235	0.7680
				0.0788	0.0728	0.0679
