# Supplementary material for: Bicyclic azetidines target acute and chronic stages of Toxoplasma gondii by inhibiting parasite phenylalanyl t-RNA synthetase
Source: Nat Commun. 2022 Jan 24;13:459. doi: 10.1038/s41467-022-28108-y (PMC8786932; doi:10.1038/s41467-022-28108-y)
Supplement: Supplementary file 6 — Source Data [file 41467_2022_28108_MOESM6_ESM.zip › Source files/Fig S5B.csv]

Days	675	601	681	682	673
0	26.6	25.6	23.4	25.6	23.4
2	25.9	25.9	23.7	25.8	24.2
4	25.8	26.2	23.2	25.9	23.7
6	25.2	25.7	23.4	25.1	24.0
8	25.0	25.3	23.0	25.3	23.6
10	25.2	24.6	23.1	24.6	23.8
12	24.9	24.5	23.1	25.0	23.1
14	24.7	25.3	23.4	24.0	23.4
16	25.1	24.5	23.1	24.7	23.1
18	24.8	25.1	23.3	24.4	23.9
20	24.8	25.6	23.1	24.1	24.0
