# Supplementary material for: Bicyclic azetidines target acute and chronic stages of Toxoplasma gondii by inhibiting parasite phenylalanyl t-RNA synthetase
Source: Nat Commun. 2022 Jan 24;13:459. doi: 10.1038/s41467-022-28108-y (PMC8786932; doi:10.1038/s41467-022-28108-y)
Supplement: Supplementary file 6 — Source Data [file 41467_2022_28108_MOESM6_ESM.zip › Source files/Fig 5J_Ex Vivo_8494.csv]

	Constant	Constant	Constant	Washout	Washout	Washout
DMSO	100.00000000	100.00000000	100.00000000	100.00000000	100.00000000	100.00000000
EC50	100.00000000	95.62500000	97.44876620	100.00000000	96.60449550	91.17647060
EC90	2.38095238	0.62500000	0.41823505	100.00000000	100.00000000	100.00000000
3xEC90	2.38095238	0.20833333	0.41823505	97.61904760	100.00000000	100.00000000
