# Supplementary material for: Bicyclic azetidines target acute and chronic stages of Toxoplasma gondii by inhibiting parasite phenylalanyl t-RNA synthetase
Source: Nat Commun. 2022 Jan 24;13:459. doi: 10.1038/s41467-022-28108-y (PMC8786932; doi:10.1038/s41467-022-28108-y)
Supplement: Supplementary file 6 — Source Data [file 41467_2022_28108_MOESM6_ESM.zip › Source files/Fig S5C.csv]

	OD 450 nm	OD 450 nm	OD 450 nm
675	0.052	0.051
601	0.081	0.085
681	0.047	0.047
683	0.050	0.051
673	0.052	0.050
- control	0.050	0.046	0.044
+ control	0.375	0.360	0.377
