# Supplementary material for: Bicyclic azetidines target acute and chronic stages of Toxoplasma gondii by inhibiting parasite phenylalanyl t-RNA synthetase
Source: Nat Commun. 2022 Jan 24;13:459. doi: 10.1038/s41467-022-28108-y (PMC8786932; doi:10.1038/s41467-022-28108-y)
Supplement: Supplementary file 6 — Source Data [file 41467_2022_28108_MOESM6_ESM.zip › Source files/Fig S5A.csv]

	OD450 nm	OD450 nm	OD450 nm
675	0.350	0.528	0.295
601	0.300	0.262	0.349
603	0.683	0.846	0.820
681	0.320	0.225	0.303
682	0.232	0.626	0.340
673	0.264	0.258	0.377
674	0.537	0.634	0.495
- control	0.159	0.158	0.120
+ control	1.160	1.190	1.090
Chronic	0.497	0.515
