# Supplementary material for: Bicyclic azetidines target acute and chronic stages of Toxoplasma gondii by inhibiting parasite phenylalanyl t-RNA synthetase
Source: Nat Commun. 2022 Jan 24;13:459. doi: 10.1038/s41467-022-28108-y (PMC8786932; doi:10.1038/s41467-022-28108-y)
Supplement: Supplementary file 6 — Source Data [file 41467_2022_28108_MOESM6_ESM.zip › Source files/Fig 3A_BRD7929 resistance.csv]

Days	Pool 1	Pool 2
0	0.1	0.1
4	0.1	0.1
5
8	0.1	0.1
12	0.5
14
19	0.5
20
26
30	0.5
37	0.5
42
44	0.5
48
52		0.1
54	1.0
57		0.1
61		0.1
62
64		0.5
69
70		1.0
73
76
77		1.0
79		2.0
81		2.0
83
84		2.0
86		5.0
89		5.0
97	1.0	5.0
104		5.0
107
114	1.0
124
132
146
152	1.0	5.0
159
169
